# Supplementary material for: Single particle cryo-EM reconstruction of 52 kDa streptavidin at 3.2 Angstrom resolution
Source: Nat Commun. 2019 Jun 3;10:2386. doi: 10.1038/s41467-019-10368-w (PMC6546690; doi:10.1038/s41467-019-10368-w)
Supplement: Supplementary file 8 — Source Data [file 41467_2019_10368_MOESM8_ESM.xlsx]

## Sheet: Fig 4C
Figure 4c
	***
	Masked voulme (ligand) in chimera	60
			Class I	Class II	Class III	Class IV
	Repeat #1	threshold	0.02	0.0215	0.0171	0.0195
		calculated whole map volume in chimera	7373	7343	7370	7361
		calculated ligand volume in chimera	24	0	42	38
		calculated occupancy	0.4	0	0.7	0.633333
	Repeat #2	threshold	0.0185	0.022	0.0193	0.0181
		calculated whole map volume in chimera	7344	7380	7374	7363
		calculated ligand volume in chimera	30	4	39	32
		calculated occupancy	0.5	0.0666667	0.65	0.533333
	Repeat #3	threshold	0.0207	0.0214	0.0183	0.018
		calculated whole map volume in chimera	7358	7346	7342	7311
		calculated ligand volume in chimera	23	0.01	41	34
		calculated occupancy	0.383333	0.000166667	0.683333	0.566667
		averaged occupancy	0.427778	0.0222778	0.677778	0.577778
		s.d.	0.0515201	0.0313878	0.020787	0.041574
	Note
	All measurements were rounded to the nearest integers except the one of class II repeat #3. Instead of absolute empty, chimera volume measurement gave a prominently small number of volume (0.01).

## Sheet: Fig 6E
		Subset A		Subset B
particle number	After2D	134606		77499
	After3D	35676		8650
	Final Refine	10334		2851

## Sheet: Fig 6F
		Selected particle number	Total Particle number	Particle Distribution Percentage
Subset A	After2D	134606	212105	0.63462
	After3D	35676	44326	0.804855
Subset B	After2D	77499	212105	0.36538
	After3D	8650	44326	0.195145

## Sheet: Fig 6G
		Selected particle number	Total Particle number	Particle Distribution Percentage
Subset A	Top view	108274	134606	0.804377
	Side View	26332	134606	0.195623
Subset B	Top view	76527	77499	0.987458
	Side View	972	77499	0.0125421

## Sheet: Suppl.Figs 6A
	Class I	Class II	Class III	Class IV
Particle number in each class	23086	28665	22726	21487
Total particle number	95964
Percentage	0.240569	0.298706	0.236818	0.223907

## Sheet: Suppl.Figs 6B
	Class I	Class II	Class III	Class IV
Particle number in each class	66907	38705	49493	27639
Total particle number	182744
Percentage	0.366124	0.211799	0.270832	0.151244

## Sheet: Suppl.Figs 6D
	Class I	Class II	Class III	Class IV
Particle number in each class	51968	16152	31716	41828
Total particle number	141664
Percentage	0.36684	0.114016	0.223882	0.295262

## Sheet: Suppl.Figs 8A
Side-view class	C1	C2	C3	C4	C5	C6
Particle number in each class	8051	6562	4428	3063	2205	2023
Total particle number	134606
Percentage	0.0598116	0.0487497	0.032896	0.0227553	0.0163811	0.015029

## Sheet: Suppl. Figs 8B
Side-view class	C1
Particle number in each class	972
Total particle number	77499
Percentage	0.0125421

## Sheet: Suppl. Figs 8C
	Class I	Class II	Class III	Class IV	Class V
Particle number in each class	44707	24786	27315	27194	10604
Total particle number	134606
Percentage	0.332132	0.184137	0.202926	0.202027	0.0787781

[truncated: 1 more sheets: Suppl.Figs 8D]
